# Supplementary material for: Specific Compounds Derived from Traditional Chinese Medicine Ameliorate Lipid-Induced Contractile Dysfunction in Cardiomyocytes
Source: Int J Mol Sci. 2024 Jul 25;25(15):8131. doi: 10.3390/ijms25158131 (PMC11311577; doi:10.3390/ijms25158131)
Supplement: Supplementary file 1 [file ijms-25-08131-s001.zip]

Archive with 1 entries (1 files):
- ijms-3040020-supplementary.pdf
